# Supplementary material for: Large-area, self-healing block copolymer membranes for energy conversion
Source: Nature. 2024 Jun 5;630(8018):866–71. doi: 10.1038/s41586-024-07481-2 (PMC11208134; doi:10.1038/s41586-024-07481-2)
Supplement: Supplementary file 3 — Source Data Fig. 2 [file 41586_2024_7481_MOESM3_ESM.xlsx]

## Sheet: A top
0.09079	31.2163
0.09079	27.044
0.15904	28.8805
0.15904	49.3527
0.15904	23.9194
0.15904	25.3173
0.15904	54.9136
0.15904	17.3283
0.50265	34.8088
0.50265	33.3036
0.50265	34.8088
0.84949	29.5386
1.41026	47.1006
1.41026	54.8759
1.15	39.7084
1.775	36.4024
1.775	53.839
1.775	43.2494
2.4	21.8004
2.4	21.7096
3.6	17.9136
5.6	66.4466
8.75	59.5771
9	79
9.5	67
10	106

## Sheet: A bottom
A [cm^2]	Rsp [Ohm*cm^2]
0.09079	826845
0.09079	653855
0.15904	415641
0.15904	368875
0.15904	77498.1
0.15904	368011
0.15904	476658
0.15904	718435
0.50265	5503870
0.50265	528923
0.50265	347530
0.84949	166853
1.41026	2609910
1.41026	304716
1.15	335110
1.775	96631
1.775	85271
1.775	58220
2.4	63864
2.4	32784
3.6	36360
5.6	575400
8.75	489038
9	4260000
9.5	340000
10	77000000

## Sheet: C top
MD Profile	PEO	PDMAEMA	PDMS
-19.2295	0.000219965	0.000131979	0.00493
-17.459	0.000527916	0.000263958	0.0037
-15.6885	0.00136	0.000395937	0.00141
-13.918	0.004	0.00163	0.000263958
-12.1475	0.01069	0.00572	0.00185
-10.377	0.02024	0.01355	0.00836
-8.60646	0.04606	0.02908	0.03405
-6.83596	0.10255	0.06137	0.0842
-5.06545	0.17826	0.09322	0.13202
-3.29495	0.10862	0.05992	0.4995
-1.52444	0.02486	0.01425	0.7558
0.24606	0.01865	0.02046	0.7858
2.01657	0.03392	0.04729	0.6503
3.78707	0.05948	0.10382	0.40755
5.55758	0.07523	0.1468	0.14698
7.32809	0.05275	0.11883	0.02851
9.09859	0.0201	0.05125	0.00251
10.8691	0.00449	0.01293	0.00043993
12.6396	0.000527916	0.00273	0.000263958
14.4101	8.79859e-05	0.000527916	0.000131979
16.1806	0.000175972	0.000923852	4.3993e-05
17.9511	0.000395937	0.000835866	0
19.7216	0.00043993	0.000131979	0

## Sheet: C bottom
SCF profile	PDMAEMA	PEO	PDMS
-14.6	1.20739e-16	1.71817e-14	6.07288e-33
-14.2	1.10896e-15	1.45274e-13	8.52598e-32
-13.8	9.48129e-15	1.14436e-12	1.19779e-30
-13.4	7.54387e-14	8.38938e-12	1.68381e-29
-13	5.58688e-13	5.72023e-11	2.36845e-28
-12.6	3.85302e-12	3.62638e-10	3.33335e-27
-12.2	2.47622e-11	2.13731e-09	4.6939e-26
-11.8	1.48422e-10	1.17118e-08	6.61338e-25
-11.4	8.305e-10	5.96769e-08	9.32343e-24
-11	4.34268e-09	2.82818e-07	1.3154e-22
-10.6	2.12433e-08	1.24686e-06	1.85787e-21
-10.2	9.73259e-08	5.11483e-06	2.62857e-20
-9.8	4.18135e-07	1.95266e-05	3.72917e-19
-9.4	1.68695e-06	6.93886e-05	5.31316e-18
-9	6.40256e-06	0.000229571	7.61704e-17
-8.6	2.29187e-05	0.000707463	1.10103e-15
-8.2	7.77025e-05	0.00203	1.60684e-14
-7.8	0.000251287	0.00545	2.36586e-13
-7.4	0.000783152	0.01367	3.49767e-12
-7	0.00237	0.03192	5.13032e-11
-6.6	0.00681	0.06793	7.28253e-10
-6.2	0.01735	0.12584	9.58023e-09
-5.8	0.03581	0.19381	1.10926e-07
-5.4	0.05799	0.25047	1.09765e-06
-5	0.07733	0.28926	9.30334e-06
-4.6	0.09155	0.31695	6.88921e-05
-4.2	0.10252	0.34144	0.000461675
-3.8	0.11519	0.37287	0.00305
-3.4	0.13679	0.4236	0.02615
-3	0.12385	0.36246	0.25894
-2.6	0.0269	0.07679	0.79499
-2.2	0.00283	0.00792	0.94462
-1.8	0.000365414	0.000977483	0.96209
-1.4	5.55519e-05	0.0001397	0.96391
-1	8.6492e-06	2.04172e-05	0.96391
-0.6	1.3237e-06	2.93816e-06	0.96363
-0.2	1.95277e-07	4.083e-07	0.96333
0.2	2.80126e-08	5.41392e-08	0.96309
0.6	1.02699e-08	9.39931e-09	0.963
1	5.48564e-08	2.2227e-08	0.96309
1.4	4.10683e-07	1.54782e-07	0.96333
1.8	2.93622e-06	1.05731e-06	0.96363
2.2	2.02572e-05	6.97898e-06	0.96391
2.6	0.000137482	4.53701e-05	0.96394
3	0.000952301	0.000301706	0.96226
3.4	0.00762	0.00233	0.94614
3.8	0.07426	0.02181	0.8065
4.2	0.3699	0.10369	0.27862
4.6	0.44468	0.11956	0.02878
5	0.38778	0.10375	0.00332
5.4	0.35036	0.09584	0.000505332
5.8	0.31985	0.08998	7.62482e-05
6.2	0.28485	0.08209	1.04698e-05
6.6	0.23882	0.06981	1.266e-06
7	0.17985	0.05255	1.32605e-07
7.4	0.1165	0.03353	1.20369e-08
7.8	0.06435	0.01806	9.69089e-10
8.2	0.03115	0.0085	7.19445e-11
8.6	0.01366	0.00363	5.10805e-12
9	0.00554	0.00144	3.55529e-13
9.4	0.00209	0.000534682	2.46051e-14
9.8	0.000734381	0.000185253	1.7055e-15
10.2	0.000240358	5.98886e-05	1.18751e-16
10.6	7.3224e-05	1.80465e-05	8.30984e-18
11	2.07585e-05	5.06585e-06	5.83989e-19
11.4	5.47549e-06	1.32426e-06	4.11727e-20
11.8	1.34364e-06	3.22286e-07	2.90922e-21
12.2	3.067e-07	7.30059e-08	2.05866e-22
12.6	6.51104e-08	1.53892e-08	1.45821e-23
13	1.28534e-08	3.01794e-09	1.03363e-24
13.4	2.35909e-09	5.5048e-10	7.33094e-26
13.8	4.02518e-10	9.3375e-11	5.20208e-27
14.2	6.38458e-11	1.47279e-11	3.69332e-28
14.6	9.41562e-12	2.16024e-12	2.62356e-29
15	1.29152e-12	2.94743e-13	1.86476e-30
15.4	1.64891e-13	3.74312e-14	1.32638e-31
15.8	1.96175e-14	4.42926e-15	9.44319e-33
16.2	2.17861e-15	4.89133e-16	6.73234e-34
16.6	2.26383e-16	5.05244e-17	4.81009e-35
17	2.20796e-17	4.89628e-18	3.44895e-36
17.4	2.02922e-18	4.46879e-19	2.48791e-37
17.8	1.76559e-19	3.85931e-20	1.81661e-38
18.2	1.46228e-20	3.17136e-21	1.39113e-39
18.6	1.15991e-21	2.49608e-22	1.44171e-40
19	8.87455e-23	1.89708e-23	3.82857e-41
19.4	6.60571e-24	1.40808e-24	1.89891e-41
19.8	4.83578e-25	1.03935e-25	9.57467e-42
20.2	3.51901e-26	7.84115e-27	4.63014e-42
20.6	2.52227e-27	6.1291e-28	2.47032e-42
