# Supplementary material for: Large-area, self-healing block copolymer membranes for energy conversion
Source: Nature. 2024 Jun 5;630(8018):866–71. doi: 10.1038/s41586-024-07481-2 (PMC11208134; doi:10.1038/s41586-024-07481-2)
Supplement: Supplementary file 4 — Source Data Fig. 3 [file 41586_2024_7481_MOESM4_ESM.xlsx]

## Sheet: C
t [s]	I [uA]
0	0.02168
0.0016	0.02052
0.0032	0.02047
0.0048	0.02067
0.0064	0.02091
0.008	0.02102
0.0096	0.02143
0.0112	0.02111
0.0128	0.02072
0.0144	0.02096
0.016	0.0207
0.0176	0.02084
0.0192	0.02062
0.0208	0.02043
0.0224	0.02066
0.024	0.02066
0.0256	0.02019
0.0272	0.02045
0.0288	0.02046
0.0304	0.02004
0.032	0.02083
0.0336	0.02089
0.0352	0.0207
0.0368	0.02072
0.0384	0.02073
0.04	0.02047
0.0416	0.0205
0.0432	0.02079
0.0448	0.02076
0.0464	0.02087
0.048	0.02083
0.0496	0.02046
0.0512	0.02039
0.0528	0.02027
0.0544	0.02054
0.056	0.02053
0.0576	0.02024
0.0592	0.02038
0.0608	0.02071
0.0624	0.02062
0.064	0.02071
0.0656	0.02056
0.0672	0.0208
0.0688	0.0206
0.0704	0.02054
0.072	0.02066
0.0736	0.02098
0.0752	0.02087
0.0768	0.02029
0.0784	0.02105
0.08	0.02105
0.0816	0.02104
0.0832	0.02054
0.0848	0.02071
0.0864	0.02066
0.088	0.02067
0.0896	0.02053
0.0912	0.0206
0.0928	0.02119
0.0944	0.02124
0.096	0.02083
0.0976	0.02061
0.0992	0.02072
0.1008	0.02088
0.1024	0.02041
0.104	0.02038
0.1056	0.02088
0.1072	0.02088
0.1088	0.02096
0.1104	0.02112
0.112	0.02118
0.1136	0.02109
0.1152	0.02086
0.1168	0.02099
0.1184	0.02066
0.12	0.02072
0.1216	0.02044
0.1232	0.02014
0.1248	0.02006
0.1264	0.02028
0.128	0.02028
0.1296	0.02059
0.1312	0.02055
0.1328	0.0208
0.1344	0.02117
0.136	0.02104
0.1376	0.02117
0.1392	0.02111
0.1408	0.02074
0.1424	0.02023
0.144	0.02053
0.1456	0.0205
0.1472	0.02099
0.1488	0.02079
0.1504	0.02105
0.152	0.02062
0.1536	0.02048
0.1552	0.02066
0.1568	0.0207
0.1584	0.02082
0.16	0.02085
0.1616	0.02096
0.1632	0.02049
0.1648	0.02102
0.1664	0.02088
0.168	0.02102
0.1696	0.02088
0.1712	0.0208
0.1728	0.02094
0.1744	0.02031
0.176	0.02035
0.1776	0.02053
0.1792	0.02088
0.1808	0.02052
0.1824	0.02089
0.184	0.02057
0.1856	0.02033
0.1872	0.02073
0.1888	0.0207
0.1904	0.0206
0.192	0.02065
0.1936	0.02046
0.1952	0.02066
0.1968	0.02054
0.1984	0.02083
0.2	0.02037
0.2016	0.02067
0.2032	0.02072
0.2048	0.02127
0.2064	0.02067
0.208	0.02068
0.2096	0.02056
0.2112	0.0208
0.2128	0.02085
0.2144	0.0207
0.216	0.02114
0.2176	0.02088
0.2192	0.0207
0.2208	0.02062
0.2224	0.02069
0.224	0.02052
0.2256	0.02046
0.2272	0.02052
0.2288	0.02062
0.2304	0.02035
0.232	0.02038
0.2336	0.02048
0.2352	0.02081
0.2368	0.0207
0.2384	0.02058
0.24	0.02033
0.2416	0.02024
0.2432	0.01998
0.2448	0.02019
0.2464	0.02048
0.248	0.02053
0.2496	0.02079
0.2512	0.02042
0.2528	0.02064
0.2544	0.02066
0.256	0.02005
0.2576	0.02029
0.2592	0.01982
0.2608	0.0202
0.2624	0.02014
0.264	0.02044
0.2656	0.02008
0.2672	0.02015
0.2688	0.02018
0.2704	0.0205
0.272	0.02018
0.2736	0.0206
0.2752	0.02029
0.2768	0.02095
0.2784	0.02016
0.28	0.02004
0.2816	0.01993
0.2832	0.02011
0.2848	0.02007
0.2864	0.01996
0.288	0.02022
0.2896	0.02047
0.2912	0.02066
0.2928	0.02056
0.2944	0.02062
0.296	0.02017
0.2976	0.02021
0.2992	0.02027
0.3008	0.02076
0.3024	0.02064
0.304	0.02032
0.3056	0.02029
0.3072	0.02036
0.3088	0.02038
0.3104	0.02006
0.312	0.02038
0.3136	0.02011
0.3152	0.02075
0.3168	0.02066
0.3184	0.0202
0.32	0.02037
0.3216	0.02044
0.3232	0.02036
0.3248	0.02071
0.3264	0.02075
0.328	0.02049
0.3296	0.0206
0.3312	0.02029
0.3328	0.02104
0.3344	0.02074
0.336	0.01995
0.3376	0.0206
0.3392	0.02053
0.3408	0.02034
0.3424	0.02031
0.344	0.02027
0.3456	0.02028
0.3472	0.02036
0.3488	0.02061
0.3504	0.02112
0.352	0.02086
0.3536	0.02051
0.3552	0.02067
0.3568	0.02061
0.3584	0.02051
0.36	0.02035
0.3616	0.0201
0.3632	0.02036
0.3648	0.01994
0.3664	0.02059
0.368	0.0202
0.3696	0.01964
0.3712	0.02011
0.3728	0.02014
0.3744	0.02056
0.376	0.02074
0.3776	0.02081
0.3792	0.02082
0.3808	0.02085
0.3824	0.02064
0.384	0.02064
0.3856	0.02025
0.3872	0.01992
0.3888	0.02071
0.3904	0.02054
0.392	0.02027
0.3936	0.01997
0.3952	0.0201
0.3968	0.02018
0.3984	0.02055
0.4	0.02037
0.4016	0.02045
0.4032	0.01994
0.4048	0.02017
0.4064	0.02035
0.408	0.02056
0.4096	0.02028
0.4112	0.02074
0.4128	0.02067
0.4144	0.02087
0.416	0.02075
0.4176	0.02076
0.4192	0.02074
0.4208	0.02089
0.4224	0.0207
0.424	0.02032
0.4256	0.02006
0.4272	0.02036
0.4288	0.02069
0.4304	0.02041
0.432	0.02046
0.4336	0.02047
0.4352	0.02055
0.4368	0.02076
0.4384	0.02043
0.44	0.02047
0.4416	0.02046
0.4432	0.02038
0.4448	0.02037
0.4464	0.02047
0.448	0.02098
0.4496	0.02046
0.4512	0.02025
0.4528	0.02047
0.4544	0.02054
0.456	0.0206
0.4576	0.02045
0.4592	0.0203
0.4608	0.0206
0.4624	0.02077
0.464	0.02066
0.4656	0.0203
0.4672	0.02055
0.4688	0.02055
0.4704	0.02055
0.472	0.02007
0.4736	0.01999
0.4752	0.0204
0.4768	0.02041
0.4784	0.02046
0.48	0.02049
0.4816	0.02115
0.4832	0.02054
0.4848	0.02065
0.4864	0.02085
0.488	0.02094
0.4896	0.02081
0.4912	0.02036
0.4928	0.02015
0.4944	0.02033
0.496	0.02017
0.4976	0.02068
0.4992	0.02079
0.5008	0.02059
0.5024	0.0202
0.504	0.0202
0.5056	0.02055
0.5072	0.02072
0.5088	0.02089
0.5104	0.0207
0.512	0.02076
0.5136	0.02112
0.5152	0.02095
0.5168	0.0209
0.5184	0.02074
0.52	0.02051
0.5216	0.02044
0.5232	0.02049
0.5248	0.02065
0.5264	0.02051
0.528	0.02083
0.5296	0.02137
0.5312	0.02107
0.5328	0.02109
0.5344	0.02144
0.536	0.02124
0.5376	0.02103
0.5392	0.0208
0.5408	0.02082
0.5424	0.02066
0.544	0.02039
0.5456	0.02014
0.5472	0.0208
0.5488	0.02091
0.5504	0.02064
0.552	0.02042
0.5536	0.02049
0.5552	0.02054
0.5568	0.02053
0.5584	0.02073
0.56	0.02071
0.5616	0.02071
0.5632	0.02001
0.5648	0.02038
0.5664	0.02067
0.568	0.02068
0.5696	0.02064
0.5712	0.02105
0.5728	0.02096
0.5744	0.02086
0.576	0.02082
0.5776	0.02105
0.5792	0.0207
0.5808	0.02054
0.5824	0.02058
0.584	0.02056
0.5856	0.02072
0.5872	0.02113
0.5888	0.02131
0.5904	0.02079
0.592	0.0206
0.5936	0.02074
0.5952	0.02099
0.5968	0.02091
0.5984	0.02089
0.6	0.02076
0.6016	0.02058
0.6032	0.02106
0.6048	0.02071
0.6064	0.02058
0.608	0.02072
0.6096	0.02066
0.6112	0.02046
0.6128	0.02019
0.6144	0.02071
0.616	0.02066
0.6176	0.0206
0.6192	0.02006
0.6208	0.02026
0.6224	0.02096
0.624	0.02061
0.6256	0.02041
0.6272	0.01986
0.6288	0.02031
0.6304	0.02049
0.632	0.02049
0.6336	0.02053
0.6352	0.02097
0.6368	0.0211
0.6384	0.02084
0.64	0.02041
0.6416	0.02016
0.6432	0.02003
0.6448	0.0206
0.6464	0.02009
0.648	0.02017
0.6496	0.02029
0.6512	0.02077
0.6528	0.02093
0.6544	0.02033
0.656	0.02086
0.6576	0.02083
0.6592	0.02068
0.6608	0.02083
0.6624	0.02028
0.664	0.02038
0.6656	0.02024
0.6672	0.01992
0.6688	0.02066
0.6704	0.02069
0.672	0.02039
0.6736	0.02053
0.6752	0.02084
0.6768	0.0208
0.6784	0.02072
0.68	0.02069
0.6816	0.02074
0.6832	0.02076
0.6848	0.02053
0.6864	0.02035
0.688	0.02035
0.6896	0.02046
0.6912	0.02038
0.6928	0.0204
0.6944	0.02037
0.696	0.02022
0.6976	0.02061
0.6992	0.02049
0.7008	0.02057
0.7024	0.02053
0.704	0.02044
0.7056	0.02054
0.7072	0.02053
0.7088	0.02049
0.7104	0.02029
0.712	0.02083
0.7136	0.02064
0.7152	0.02049
0.7168	0.02064
0.7184	0.02016
0.72	0.0202
0.7216	0.02018
0.7232	0.02039
0.7248	0.02027
0.7264	0.01999
0.728	0.02065
0.7296	0.02032
0.7312	0.02077
0.7328	0.02075
0.7344	0.02063
0.736	0.02047
0.7376	0.02113
0.7392	0.02073
0.7408	0.02034
0.7424	0.0203
0.744	0.02005
0.7456	0.02021
0.7472	0.02045
0.7488	0.02027
0.7504	0.02031
0.752	0.02064
0.7536	0.02054
0.7552	0.02117
0.7568	0.02114
0.7584	0.0217
0.76	0.021
0.7616	0.02068
0.7632	0.02065
0.7648	0.0207
0.7664	0.02038
0.768	0.02032
0.7696	0.02049
0.7712	0.02072
0.7728	0.02059
0.7744	0.02054
0.776	0.02042
0.7776	0.02112
0.7792	0.02103
0.7808	0.02106
0.7824	0.02039
0.784	0.02075
0.7856	0.02041
0.7872	0.02089
0.7888	0.02089
0.7904	0.0208
0.792	0.02089
0.7936	0.02086
0.7952	0.021
0.7968	0.02083
0.7984	0.02089
0.8	0.02081
0.8016	0.02052
0.8032	0.02076
0.8048	0.02088
0.8064	0.02054
0.808	0.02089
0.8096	0.02079
0.8112	0.02097
0.8128	0.0205
0.8144	0.02076
0.816	0.02069
0.8176	0.02123
0.8192	0.02115
0.8208	0.02091
0.8224	0.02027
0.824	0.02056
0.8256	0.0204
0.8272	0.02011
0.8288	0.02084
0.8304	0.02073
0.832	0.02074
0.8336	0.02064
0.8352	0.02054
0.8368	0.02038
0.8384	0.02041
0.84	0.02043
0.8416	0.02041
0.8432	0.01987
0.8448	0.02015
0.8464	0.02028
0.848	0.02074
0.8496	0.02031
0.8512	0.02014
0.8528	0.01986
0.8544	0.02004
0.856	0.02028
0.8576	0.02052
0.8592	0.02029
0.8608	0.02039
0.8624	0.02052
0.864	0.02016
0.8656	0.02029
0.8672	0.02049
0.8688	0.02086
0.8704	0.02043
0.872	0.02044
0.8736	0.02072
0.8752	0.02075
0.8768	0.02094
0.8784	0.02084
0.88	0.02056
0.8816	0.02048
0.8832	0.02053
0.8848	0.02066
0.8864	0.02049
0.888	0.02072
0.8896	0.02062
0.8912	0.02082
0.8928	0.0208
0.8944	0.02091
0.896	0.02073
0.8976	0.02094
0.8992	0.02095
0.9008	0.02104
0.9024	0.02077
0.904	0.02074
0.9056	0.02019
0.9072	0.02071
0.9088	0.02073
0.9104	0.02104
0.912	0.02102
0.9136	0.02079
0.9152	0.02084
0.9168	0.02125
0.9184	0.02077
0.92	0.02037
0.9216	0.02031
0.9232	0.0202
0.9248	0.02064
0.9264	0.0206
0.928	0.02069
0.9296	0.02064
0.9312	0.02065
0.9328	0.02106
0.9344	0.02146
0.936	0.02067
0.9376	0.02065
0.9392	0.02045
0.9408	0.02094
0.9424	0.02071
0.944	0.02076
0.9456	0.02017
0.9472	0.02021
0.9488	0.02108
0.9504	0.02111
0.952	0.0211
0.9536	0.02087
0.9552	0.02077
0.9568	0.02047
0.9584	0.02078
0.96	0.02089
0.9616	0.02033
0.9632	0.02016
0.9648	0.02023
0.9664	0.02002
0.968	0.02047
0.9696	0.02027
0.9712	0.02047
0.9728	0.02042
0.9744	0.02101
0.976	0.02105
0.9776	0.02074
0.9792	0.02103
0.9808	0.02099
0.9824	0.02111
0.984	0.02093
0.9856	0.02079
0.9872	0.02028
0.9888	0.02065
0.9904	0.02098
0.992	0.02079
0.9936	0.02108
0.9952	0.02139
0.9968	0.0211
0.9984	0.02097
1	0.02118
1.0016	0.02071
1.0032	0.02018
1.0048	0.02001
1.0064	0.02048
1.008	0.02018
1.0096	0.0199
1.0112	0.02064
1.0128	0.02044
1.0144	0.02042
1.016	0.02087
1.0176	0.02107
1.0192	0.02079
1.0208	0.02074
1.0224	0.0201
1.024	0.01996
1.0256	0.02034
1.0272	0.02097
1.0288	0.02099
1.0304	0.02092
1.032	0.02101
1.0336	0.02092
1.0352	0.02083
1.0368	0.02054
1.0384	0.02081
1.04	0.02086
1.0416	0.0207
1.0432	0.02058
1.0448	0.02061
1.0464	0.02046
1.048	0.02063
1.0496	0.02074
1.0512	0.02077
1.0528	0.02049
1.0544	0.02079
1.056	0.02114
1.0576	0.0208
1.0592	0.02094
1.0608	0.02088
1.0624	0.02092
1.064	0.02034
1.0656	0.02027
1.0672	0.02076
1.0688	0.02105
1.0704	0.02068
1.072	0.02079
1.0736	0.02075
1.0752	0.02066
1.0768	0.02078
1.0784	0.02083
1.08	0.02079
1.0816	0.02046
1.0832	0.02038
1.0848	0.021
1.0864	0.02074
1.088	0.02096
1.0896	0.02089
1.0912	0.02113
1.0928	0.02079
1.0944	0.02099
1.096	0.02083
1.0976	0.02118
1.0992	0.02135
1.1008	0.02108
1.1024	0.02071
1.104	0.02057
1.1056	0.02052
1.1072	0.02049
1.1088	0.02061
1.1104	0.02074
1.112	0.02084
1.1136	0.02097
1.1152	0.02126
1.1168	0.02129
1.1184	0.02136
1.12	0.02094
1.1216	0.02028
1.1232	0.02019
1.1248	0.02067
1.1264	0.02046
1.128	0.02078
1.1296	0.0205
1.1312	0.02082
1.1328	0.02085
1.1344	0.02041
1.136	0.02044
1.1376	0.02066
1.1392	0.02046
1.1408	0.02077
1.1424	0.02045
1.144	0.02052
1.1456	0.02057
1.1472	0.02035
1.1488	0.02028
1.1504	0.02032
1.152	0.02055
1.1536	0.02061
1.1552	0.02064
1.1568	0.02069
1.1584	0.02096
1.16	0.02057
1.1616	0.02068
1.1632	0.02005
1.1648	0.01995
1.1664	0.02017
1.168	0.02043
1.1696	0.02047
1.1712	0.0206
1.1728	0.02048
1.1744	0.02053
1.176	0.02038
1.1776	0.02063
1.1792	0.0206
1.1808	0.0204
1.1824	0.02017
1.184	0.02033
1.1856	0.02028
1.1872	0.02077
1.1888	0.02071
1.1904	0.02051
1.192	0.02056
1.1936	0.02047
1.1952	0.0204
1.1968	0.02081
1.1984	0.02084
1.2	0.02054
1.2016	0.0204
1.2032	0.02058
1.2048	0.02039
1.2064	0.02041
1.208	0.02075
1.2096	0.02083
1.2112	0.02105
1.2128	0.02127
1.2144	0.02112
1.216	0.02101
1.2176	0.02096
1.2192	0.02094
1.2208	0.02073
1.2224	0.02064
1.224	0.02092
1.2256	0.02072
1.2272	0.02052
1.2288	0.02069
1.2304	0.0211
1.232	0.02125
1.2336	0.02119
1.2352	0.02115
1.2368	0.0211
1.2384	0.02132
1.24	0.02138
1.2416	0.02112
1.2432	0.02083
1.2448	0.02086
1.2464	0.02115
1.248	0.02101
1.2496	0.02082
1.2512	0.02105
1.2528	0.0208
1.2544	0.02086
1.256	0.02047
1.2576	0.02105
1.2592	0.0208
1.2608	0.02047
1.2624	0.02053
1.264	0.02083
1.2656	0.0205
1.2672	0.02079
1.2688	0.02084
1.2704	0.02066
1.272	0.02058
1.2736	0.021
1.2752	0.02086
1.2768	0.02099
1.2784	0.02158
1.28	0.0208
1.2816	0.02113
1.2832	0.02064
1.2848	0.02023
1.2864	0.0203
1.288	0.02074
1.2896	0.02037
1.2912	0.02075
1.2928	0.0206
1.2944	0.02045
1.296	0.02059
1.2976	0.02097
1.2992	0.02073
1.3008	0.02055
1.3024	0.02031
1.304	0.02018
1.3056	0.02062
1.3072	0.02055
1.3088	0.02065
1.3104	0.02124
1.312	0.02091
1.3136	0.0208
1.3152	0.0206
1.3168	0.02059
1.3184	0.02057
1.32	0.02034
1.3216	0.02034
1.3232	0.02007
1.3248	0.02081
1.3264	0.0207
1.328	0.02078
1.3296	0.02078
1.3312	0.02039
1.3328	0.02068
1.3344	0.02085
1.336	0.02091
1.3376	0.02114
1.3392	0.02108
1.3408	0.02108
1.3424	0.02085
1.344	0.02041
1.3456	0.02039
1.3472	0.02111
1.3488	0.02123
1.3504	0.02093
1.352	0.02024
1.3536	0.02111
1.3552	0.02086
1.3568	0.02044
1.3584	0.02093
1.36	0.02056
1.3616	0.02048
1.3632	0.02046
1.3648	0.02052
1.3664	0.02006
1.368	0.02062
1.3696	0.02101
1.3712	0.02061
1.3728	0.02042
1.3744	0.02091
1.376	0.02105
1.3776	0.02068
1.3792	0.02048
1.3808	0.02038
1.3824	0.02088
1.384	0.02091
1.3856	0.02111
1.3872	0.02108
1.3888	0.02072
1.3904	0.02049
1.392	0.02069
1.3936	0.02042
1.3952	0.02064
1.3968	0.02081
1.3984	0.0208
1.4	0.02091
1.4016	0.02074
1.4032	0.02051
1.4048	0.02053
1.4064	0.02074
1.408	0.02062
1.4096	0.02044
1.4112	0.02074
1.4128	0.0204
1.4144	0.02057
1.416	0.02055
1.4176	0.02054
1.4192	0.01988
1.4208	0.0204
1.4224	0.02024
1.424	0.02035
1.4256	0.02086
1.4272	0.02065
1.4288	0.02069
1.4304	0.02098
1.432	0.02098
1.4336	0.02065
1.4352	0.02125
1.4368	0.02111
1.4384	0.02118
1.44	0.02121
1.4416	0.02106
1.4432	0.02064
1.4448	0.02117
1.4464	0.02069
1.448	0.02092
1.4496	0.02085
1.4512	0.02079
1.4528	0.02069
1.4544	0.02109
1.456	0.021
1.4576	0.02106
1.4592	0.02061
1.4608	0.02101
1.4624	0.02072
1.464	0.02042
1.4656	0.0205
1.4672	0.0207
1.4688	0.02086
1.4704	0.02075
1.472	0.02091
1.4736	0.02094
1.4752	0.02113
1.4768	0.02121
1.4784	0.02124
1.48	0.02131
1.4816	0.02124
1.4832	0.02063
1.4848	0.02063
1.4864	0.0205
1.488	0.02033
1.4896	0.02051
1.4912	0.02078
1.4928	0.02051
1.4944	0.02093
1.496	0.02093
1.4976	0.02079
1.4992	0.02081
1.5008	0.02042
1.5024	0.02037
1.504	0.02071
1.5056	0.02042
1.5072	0.02065
1.5088	0.02146
1.5104	0.02083
1.512	0.02053
1.5136	0.02081
1.5152	0.02094
1.5168	0.02106
1.5184	0.02108
1.52	0.02052
1.5216	0.02064
1.5232	0.02046
1.5248	0.02075
1.5264	0.02057
1.528	0.02085
1.5296	0.02073
1.5312	0.02085
1.5328	0.02031
1.5344	0.02103
1.536	0.02065
1.5376	0.02096
1.5392	0.02062
1.5408	0.02055
1.5424	0.02052
1.544	0.02047
1.5456	0.02019
1.5472	0.02049
1.5488	0.02058
1.5504	0.02012
1.552	0.02062
1.5536	0.02092
1.5552	0.02067
1.5568	0.02061
1.5584	0.0208
1.56	0.02086
1.5616	0.02028
1.5632	0.02015
1.5648	0.01993
1.5664	0.02021
1.568	0.02058
1.5696	0.02044
1.5712	0.02061
1.5728	0.02042
1.5744	0.02062
1.576	0.02051
1.5776	0.02046
1.5792	0.02082
1.5808	0.02044
1.5824	0.02121
1.584	0.0207
1.5856	0.02064
1.5872	0.02069
1.5888	0.02038
1.5904	0.02033
1.592	0.0204
1.5936	0.02016
1.5952	0.02006
1.5968	0.02003
1.5984	0.02058
1.6	0.02051
1.6016	0.02015
1.6032	0.02063
1.6048	0.02061
1.6064	0.02028
1.608	0.02081
1.6096	0.02092
1.6112	0.02075
1.6128	0.0206
1.6144	0.02101
1.616	0.02085
1.6176	0.02078
1.6192	0.02086
1.6208	0.021
1.6224	0.0209
1.624	0.02038
1.6256	0.02049
1.6272	0.02075
1.6288	0.02097
1.6304	0.0209
1.632	0.021
1.6336	0.02066
1.6352	0.02088
1.6368	0.0207
1.6384	0.02107
1.64	0.02074
1.6416	0.02071
1.6432	0.02052
1.6448	0.02029
1.6464	0.01995
1.648	0.02042
1.6496	0.02018
1.6512	0.02048
1.6528	0.02041
1.6544	0.02059
1.656	0.02095
1.6576	0.02125
1.6592	0.02072
1.6608	0.0209
1.6624	0.02069
1.664	0.02005
1.6656	0.02023
1.6672	0.02021
1.6688	0.02059
1.6704	0.02022
1.672	0.02076
1.6736	0.02094
1.6752	0.02087
1.6768	0.02098
1.6784	0.02071
1.68	0.02056
1.6816	0.02047
1.6832	0.02043
1.6848	0.0204
1.6864	0.02065
1.688	0.02043
1.6896	0.02046
1.6912	0.02093
1.6928	0.02059
1.6944	0.02092
1.696	0.02107
1.6976	0.02136
1.6992	0.02079
1.7008	0.02059
1.7024	0.02069
1.704	0.01991
1.7056	0.0199
1.7072	0.02024
1.7088	0.02054
1.7104	0.02069
1.712	0.02059
1.7136	0.02028
1.7152	0.02044
1.7168	0.02005
1.7184	0.02057
1.72	0.02048
1.7216	0.0204
1.7232	0.02036
1.7248	0.0205
1.7264	0.02033
1.728	0.02032
1.7296	0.02025
1.7312	0.02021
1.7328	0.02045
1.7344	0.02073
1.736	0.02078
1.7376	0.02082
1.7392	0.02104
1.7408	0.02076
1.7424	0.02082
1.744	0.02032
1.7456	0.01962
1.7472	0.01972
1.7488	0.02041
1.7504	0.02048
1.752	0.02077
1.7536	0.02064
1.7552	0.02038
1.7568	0.02066
1.7584	0.02076
1.76	0.02088
1.7616	0.02061
1.7632	0.02044
1.7648	0.02023
1.7664	0.0202
1.768	0.02077
1.7696	0.02052
1.7712	0.02075
1.7728	0.02051
1.7744	0.02076
1.776	0.02104
1.7776	0.0208
1.7792	0.02063
1.7808	0.02085
1.7824	0.02064
1.784	0.02069
1.7856	0.02067
1.7872	0.02074
1.7888	0.02062
1.7904	0.02083
1.792	0.02077
1.7936	0.02133
1.7952	0.02098
1.7968	0.021
1.7984	0.02087
1.8	0.02025
1.8016	0.02041
1.8032	0.02033
1.8048	0.02015
1.8064	0.01992
1.808	0.0206
1.8096	0.02058
1.8112	0.02072
1.8128	0.02082
1.8144	0.02062
1.816	0.02078
1.8176	0.0209
1.8192	0.02067
1.8208	0.02025
1.8224	0.02036
1.824	0.02008
1.8256	0.02033
1.8272	0.02044
1.8288	0.02048
1.8304	0.02052
1.832	0.02079
1.8336	0.02065
1.8352	0.02078
1.8368	0.02065
1.8384	0.02106
1.84	0.02088
1.8416	0.02071
1.8432	0.02014
1.8448	0.02046
1.8464	0.02026
1.848	0.02038
1.8496	0.0202
1.8512	0.02014
1.8528	0.02011
1.8544	0.02038
1.856	0.0206
1.8576	0.02077
1.8592	0.02056
1.8608	0.01995
1.8624	0.02034
1.864	0.02047
1.8656	0.01981
1.8672	0.0202
1.8688	0.0202
1.8704	0.02036
1.872	0.02003
1.8736	0.02001
1.8752	0.01987
1.8768	0.02007
1.8784	0.02031
1.88	0.02
1.8816	0.0201
1.8832	0.02034
1.8848	0.02026
1.8864	0.02031
1.888	0.02002
1.8896	0.02019
1.8912	0.02001
1.8928	0.02001
1.8944	0.0198
1.896	0.0201
1.8976	0.02063
1.8992	0.02037
1.9008	0.02027
1.9024	0.02023
1.904	0.01976
1.9056	0.01985
1.9072	0.0203
1.9088	0.02085
1.9104	0.02029
1.912	0.0205
1.9136	0.0206
1.9152	0.02048
1.9168	0.02001
1.9184	0.02076
1.92	0.0202
1.9216	0.02007
1.9232	0.02043
1.9248	0.02057
1.9264	0.01999
1.928	0.02036
1.9296	0.02024
1.9312	0.02038
1.9328	0.02023
1.9344	0.02043
1.936	0.02091
1.9376	0.02068
1.9392	0.02021
1.9408	0.02025
1.9424	0.02059
1.944	0.02009
1.9456	0.01989
1.9472	0.02043
1.9488	0.02049
1.9504	0.02043
1.952	0.0204
1.9536	0.02047
1.9552	0.02085
1.9568	0.02091
1.9584	0.02118
1.96	0.02099
1.9616	0.02053
1.9632	0.02044
1.9648	0.02025
1.9664	0.0204
1.968	0.02038
1.9696	0.02031
1.9712	0.02041
1.9728	0.02049
1.9744	0.02051
1.976	0.0205
1.9776	0.02097
1.9792	0.02067
1.9808	0.02082
1.9824	0.02031
1.984	0.02028
1.9856	0.02018
1.9872	0.02086
1.9888	0.02069
1.9904	0.02037
1.992	0.02053
1.9936	0.02044
1.9952	0.02052
1.9968	0.02076
1.9984	0.02104
2	0.02081
2.0016	0.02011
2.0032	0.02017
2.0048	0.02052
2.0064	0.0201
2.008	0.02021
2.0096	0.02067
2.0112	0.02047
2.0128	0.02026
2.0144	0.02067
2.016	0.02073
2.0176	0.02048
2.0192	0.02084
2.0208	0.02082
2.0224	0.02042
2.024	0.02034
2.0256	0.02018
2.0272	0.02037
2.0288	0.02075
2.0304	0.02051
2.032	0.02053
2.0336	0.02068
2.0352	0.02077
2.0368	0.02051
2.0384	0.02067
2.04	0.02049
2.0416	0.01985
2.0432	0.02014
2.0448	0.02026
2.0464	0.0205
2.048	0.02058
2.0496	0.02048
2.0512	0.02045
2.0528	0.02031
2.0544	0.02092
2.056	0.02098
2.0576	0.02094
2.0592	0.02032
2.0608	0.02038
2.0624	0.02032
2.064	0.02011
2.0656	0.02076
2.0672	0.02008
2.0688	0.02077
2.0704	0.02082
2.072	0.02046
2.0736	0.02077
2.0752	0.02043
2.0768	0.02018
2.0784	0.02066
2.08	0.0205
2.0816	0.02025
2.0832	0.02038
2.0848	0.0207
2.0864	0.02051
2.088	0.02053
2.0896	0.02045
2.0912	0.02065
2.0928	0.02043
2.0944	0.0206
2.096	0.02066
2.0976	0.02067
2.0992	0.02074
2.1008	0.02031
2.1024	0.02019
2.104	0.02043
2.1056	0.01988
2.1072	0.02043
2.1088	0.02065
2.1104	0.02069
2.112	0.02041
2.1136	0.02036
2.1152	0.02065
2.1168	0.02052
2.1184	0.02083
2.12	0.02097
2.1216	0.02043
2.1232	0.02059
2.1248	0.02006
2.1264	0.02039
2.128	0.02034
2.1296	0.02047
2.1312	0.02083
2.1328	0.02078
2.1344	0.02073
2.136	0.02067
2.1376	0.02121
2.1392	0.02086
2.1408	0.02136
2.1424	0.02084
2.144	0.02024
2.1456	0.02008
2.1472	0.0204
2.1488	0.021
2.1504	0.02083
2.152	0.02086
2.1536	0.02101
2.1552	0.02073
2.1568	0.02086
2.1584	0.02053
2.16	0.0204
2.1616	0.02025
2.1632	0.01999
2.1648	0.02009
2.1664	0.02029
2.168	0.02028
2.1696	0.02072
2.1712	0.02046
2.1728	0.02016
2.1744	0.02029
2.176	0.02035
2.1776	0.0206
2.1792	0.02052
2.1808	0.02042
2.1824	0.02065
2.184	0.0211
2.1856	0.02041
2.1872	0.02038
2.1888	0.02062
2.1904	0.02047
2.192	0.0204
2.1936	0.02033
2.1952	0.02021
2.1968	0.02046
2.1984	0.02108
2.2	0.02043
2.2016	0.02098
2.2032	0.02067
2.2048	0.02024
2.2064	0.02046
2.208	0.02039
2.2096	0.02053
2.2112	0.0208
2.2128	0.02058
2.2144	0.02075
2.216	0.02067
2.2176	0.02082
2.2192	0.02085
2.2208	0.02047
2.2224	0.02047
2.224	0.02085
2.2256	0.0203
2.2272	0.02074
2.2288	0.02081
2.2304	0.02068
2.232	0.02056
2.2336	0.02024
2.2352	0.02084
2.2368	0.02037
2.2384	0.0211
2.24	0.02083
2.2416	0.02056
2.2432	0.02058
2.2448	0.02014
2.2464	0.02016
2.248	0.02046
2.2496	0.02058
2.2512	0.02065
2.2528	0.02069
2.2544	0.02106
2.256	0.02031
2.2576	0.02087
2.2592	0.02094
2.2608	0.02067
2.2624	0.02075
2.264	0.02052
2.2656	0.02032
2.2672	0.02047
2.2688	0.02035
2.2704	0.02078
2.272	0.02092
2.2736	0.02118
2.2752	0.02143
2.2768	0.02099
2.2784	0.02123
2.28	0.02098
2.2816	0.02106
2.2832	0.02052
2.2848	0.02021
2.2864	0.0202
2.288	0.02064
2.2896	0.02091
2.2912	0.02061
2.2928	0.02057
2.2944	0.02058
2.296	0.02046
2.2976	0.02073
2.2992	0.0208
2.3008	0.02078
2.3024	0.02041
2.304	0.02044
2.3056	0.02021
2.3072	0.02058
2.3088	0.02074
2.3104	0.0206
2.312	0.02089
2.3136	0.02072
2.3152	0.02049
2.3168	0.02028
2.3184	0.02037
2.32	0.02041
2.3216	0.01998
2.3232	0.01997
2.3248	0.02026
2.3264	0.01976
2.328	0.02033
2.3296	0.02059
2.3312	0.02062
2.3328	0.02071
2.3344	0.02086
2.336	0.02085
2.3376	0.02097
2.3392	0.02103
2.3408	0.02132
2.3424	0.02072
2.344	0.0203
2.3456	0.02031
2.3472	0.02014
2.3488	0.02052
2.3504	0.02092
2.352	0.02071
2.3536	0.02034
2.3552	0.02083
2.3568	0.02064
2.3584	0.02093
2.36	0.02067
2.3616	0.0204
2.3632	0.02026
2.3648	0.02002
2.3664	0.01998
2.368	0.01991
2.3696	0.02024
2.3712	0.02043
2.3728	0.02023
2.3744	0.02091
2.376	0.02074
2.3776	0.02066
2.3792	0.02035
2.3808	0.02076
2.3824	0.02074
2.384	0.02046
2.3856	0.02018
2.3872	0.02034
2.3888	0.02098
2.3904	0.02046
2.392	0.02018
2.3936	0.02054
2.3952	0.02054
2.3968	0.02032
2.3984	0.02071
2.4	0.02064
2.4016	0.02024
2.4032	0.02034
2.4048	0.0208
2.4064	0.02036
2.408	0.02052
2.4096	0.02055
2.4112	0.02062
2.4128	0.02034
2.4144	0.02051
2.416	0.02042
2.4176	0.0207
2.4192	0.02019
2.4208	0.02024
2.4224	0.02059
2.424	0.0201
2.4256	0.02014
2.4272	0.02001
2.4288	0.01988
2.4304	0.02009
2.432	0.02065
2.4336	0.02025
2.4352	0.0206
2.4368	0.02075
2.4384	0.02105
2.44	0.0206
2.4416	0.02062
2.4432	0.02018
2.4448	0.02065
2.4464	0.02061
2.448	0.02098
2.4496	0.02091
2.4512	0.0206
2.4528	0.02042
2.4544	0.02059
2.456	0.02036
2.4576	0.02043
2.4592	0.02045
2.4608	0.02039
2.4624	0.02025
2.464	0.02027
2.4656	0.01998
2.4672	0.02055
2.4688	0.02039
2.4704	0.02022
2.472	0.02032
2.4736	0.01987
2.4752	0.02052
2.4768	0.02038
2.4784	0.02012
2.48	0.02064
2.4816	0.02054
2.4832	0.02032
2.4848	0.02063
2.4864	0.02029
2.488	0.02031
2.4896	0.02048
2.4912	0.02051
2.4928	0.02044
2.4944	0.02088
2.496	0.02098
2.4976	0.02063
2.4992	0.02042
2.5008	0.02033
2.5024	0.02037
2.504	0.02018
2.5056	0.02026
2.5072	0.0205
2.5088	0.02037
2.5104	0.02016
2.512	0.02027
2.5136	0.01992
2.5152	0.02028
2.5168	0.02012
2.5184	0.02045
2.52	0.02069
2.5216	0.02
2.5232	0.01972
2.5248	0.02002
2.5264	0.02004
2.528	0.02037
2.5296	0.02009
2.5312	0.02028
2.5328	0.01967
2.5344	0.02028
2.536	0.02039
2.5376	0.02064
2.5392	0.02105
2.5408	0.02002
2.5424	0.02007
2.544	0.02032
2.5456	0.02009
2.5472	0.02052
2.5488	0.02068
2.5504	0.02062
2.552	0.0204
2.5536	0.02043
2.5552	0.02051
2.5568	0.02112
2.5584	0.02124
2.56	0.02117
2.5616	0.02051
2.5632	0.02035
2.5648	0.02039
2.5664	0.02001
2.568	0.01999
2.5696	0.02004
2.5712	0.02014
2.5728	0.02008
2.5744	0.02032
2.576	0.0205
2.5776	0.02065
2.5792	0.02081
2.5808	0.02047
2.5824	0.02049
2.584	0.01986
2.5856	0.01989
2.5872	0.02027
2.5888	0.02051
2.5904	0.02075
2.592	0.02027
2.5936	0.02038
2.5952	0.02031
2.5968	0.02072
2.5984	0.02061
2.6	0.02005
2.6016	0.01998
2.6032	0.01981
2.6048	0.02037
2.6064	0.02025
2.608	0.0203
2.6096	0.02029
2.6112	0.01995
2.6128	0.02018
2.6144	0.02021
2.616	0.02042
2.6176	0.0206
2.6192	0.02054
2.6208	0.02045
2.6224	0.02026
2.624	0.02015
2.6256	0.01997
2.6272	0.02015
2.6288	0.02047
2.6304	0.0204
2.632	0.02062
2.6336	0.02048
2.6352	0.02072
2.6368	0.02047
2.6384	0.02109
2.64	0.0206
2.6416	0.02024
2.6432	0.02017
2.6448	0.02013
2.6464	0.01984
2.648	0.02046
2.6496	0.02079
2.6512	0.02065
2.6528	0.02006
2.6544	0.02062
2.656	0.02062
2.6576	0.02066
2.6592	0.02058
2.6608	0.02049
2.6624	0.02067
2.664	0.02059
2.6656	0.02081
2.6672	0.02064
2.6688	0.02046
2.6704	0.02049
2.672	0.02031
2.6736	0.0207
2.6752	0.02114
2.6768	0.02078
2.6784	0.02084
2.68	0.02053
2.6816	0.02064
2.6832	0.02074
2.6848	0.02048
2.6864	0.02064
2.688	0.02097
2.6896	0.02094
2.6912	0.02082
2.6928	0.02101
2.6944	0.0207
2.696	0.02079
2.6976	0.02128
2.6992	0.02124
2.7008	0.0205
2.7024	0.02088
2.704	0.02051
2.7056	0.02056
2.7072	0.02056
2.7088	0.02062
2.7104	0.02068
2.712	0.02099
2.7136	0.02046
2.7152	0.02076
2.7168	0.0209
2.7184	0.02103
2.72	0.02089
2.7216	0.02114
2.7232	0.02078
2.7248	0.02046
2.7264	0.02055
2.728	0.02054
2.7296	0.02093
2.7312	0.02075
2.7328	0.02046
2.7344	0.02108
2.736	0.02078
2.7376	0.02073
2.7392	0.02069
2.7408	0.02059
2.7424	0.02039
2.744	0.02033
2.7456	0.02033
2.7472	0.02054
2.7488	0.02053
2.7504	0.02074
2.752	0.02057
2.7536	0.02038
2.7552	0.02039
2.7568	0.02047
2.7584	0.02077
2.76	0.02051
2.7616	0.02026
2.7632	0.02039
2.7648	0.02042
2.7664	0.01998
2.768	0.0202
2.7696	0.0201
2.7712	0.02052
2.7728	0.02056
2.7744	0.02098
2.776	0.02103
2.7776	0.02087
2.7792	0.02083
2.7808	0.02038
2.7824	0.02015
2.784	0.02049
2.7856	0.02019
2.7872	0.01999
2.7888	0.02011
2.7904	0.02043
2.792	0.02052
2.7936	0.02042
2.7952	0.02082
2.7968	0.02049
2.7984	0.02075
2.8	0.02082
2.8016	0.02056
2.8032	0.02056
2.8048	0.02005
2.8064	0.02051
2.808	0.0206
2.8096	0.02058
2.8112	0.02064
2.8128	0.02056
2.8144	0.02106
2.816	0.02069
2.8176	0.02096
2.8192	0.02094
2.8208	0.01998
2.8224	0.01979
2.824	0.02019
2.8256	0.02043
2.8272	0.02049
2.8288	0.02088
2.8304	0.02068
2.832	0.02037
2.8336	0.0206
2.8352	0.02099
2.8368	0.02052
2.8384	0.02094
2.84	0.02068
2.8416	0.02026
2.8432	0.02049
2.8448	0.02098
2.8464	0.02051
2.848	0.02038
2.8496	0.02066
2.8512	0.02066
2.8528	0.02078
2.8544	0.0204
2.856	0.02029
2.8576	0.02055
2.8592	0.0206
2.8608	0.02068
2.8624	0.02055
2.864	0.02025
2.8656	0.02016
2.8672	0.02035
2.8688	0.0207
2.8704	0.02094
2.872	0.02063
2.8736	0.02047
2.8752	0.02053
2.8768	0.0206
2.8784	0.02065
2.88	0.02087
2.8816	0.0205
2.8832	0.02037
2.8848	0.02057
2.8864	0.02016
2.888	0.02002
2.8896	0.02051
2.8912	0.02066
2.8928	0.0209
2.8944	0.02105
2.896	0.02066
2.8976	0.02103
2.8992	0.02068
2.9008	0.02055
2.9024	0.02028
2.904	0.0203
2.9056	0.02062
2.9072	0.02096
2.9088	0.02075
2.9104	0.02092
2.912	0.0212
2.9136	0.021
2.9152	0.02108
2.9168	0.02072
2.9184	0.02152
2.92	0.02107
2.9216	0.0207
2.9232	0.02084
2.9248	0.02093
2.9264	0.02105
2.928	0.02099
2.9296	0.02144
2.9312	0.02033
2.9328	0.02034
2.9344	0.02118
2.936	0.02087
2.9376	0.02098
2.9392	0.02081
2.9408	0.0207
2.9424	0.02077
2.944	0.02035
2.9456	0.02091
2.9472	0.02072
2.9488	0.0207
2.9504	0.02038
2.952	0.02045
2.9536	0.02076
2.9552	0.02093
2.9568	0.02052
2.9584	0.02071
2.96	0.02036
2.9616	0.02004
2.9632	0.02047
2.9648	0.0204
2.9664	0.02061
2.968	0.02068
2.9696	0.02066
2.9712	0.02094
2.9728	0.02042
2.9744	0.0205
2.976	0.02067
2.9776	0.02061
2.9792	0.02085
2.9808	0.02087
2.9824	0.02062
2.984	0.02023
2.9856	0.02032
2.9872	0.02058
2.9888	0.02078
2.9904	0.02084
2.992	0.02066
2.9936	0.02055
2.9952	0.02069
2.9968	0.02065
2.9984	0.02085
3	0.02056
3.0016	0.02075
3.0032	0.0203
3.0048	0.02057
3.0064	0.02
3.008	0.02049
3.0096	0.02047
3.0112	0.02007
3.0128	0.02048
3.0144	0.02054
3.016	0.02045
3.0176	0.02056
3.0192	0.02057
3.0208	0.02044
3.0224	0.02051
3.024	0.02053
3.0256	0.02049
3.0272	0.02066
3.0288	0.02042
3.0304	0.02018
3.032	0.0203
3.0336	0.02023
3.0352	0.0206
3.0368	0.02085
3.0384	0.02066
3.04	0.0206
3.0416	0.02035
3.0432	0.01981
3.0448	0.02027
3.0464	0.01973
3.048	0.01985
3.0496	0.01991
3.0512	0.01993
3.0528	0.01942
3.0544	0.01965
3.056	0.02009
3.0576	0.02018
3.0592	0.02022
3.0608	0.02034
3.0624	0.02067
3.064	0.02039
3.0656	0.02028
3.0672	0.02003
3.0688	0.02009
3.0704	0.02035
3.072	0.02016
3.0736	0.02039
3.0752	0.02076
3.0768	0.0205
3.0784	0.0206
3.08	0.02052
3.0816	0.02016
3.0832	0.02048
3.0848	0.02041
3.0864	0.02014
3.088	0.02065
3.0896	0.02045
3.0912	0.02067
3.0928	0.02051
3.0944	0.02027
3.096	0.02036
3.0976	0.02058
3.0992	0.02058
3.1008	0.02104
3.1024	0.02071
3.104	0.02036
3.1056	0.02003
3.1072	0.02044
3.1088	0.02077
3.1104	0.02033
3.112	0.02043
3.1136	0.02043
3.1152	0.02072
3.1168	0.02093
3.1184	0.02106
3.12	0.02089
3.1216	0.02069
3.1232	0.02062
3.1248	0.02018
3.1264	0.02052
3.128	0.02024
3.1296	0.02041
3.1312	0.02036
3.1328	0.02025
3.1344	0.02046
3.136	0.02076
3.1376	0.02045
3.1392	0.02037
3.1408	0.02028
3.1424	0.02017
3.144	0.02044
3.1456	0.02025
3.1472	0.02022
3.1488	0.02063
3.1504	0.02102
3.152	0.02092
3.1536	0.02067
3.1552	0.0206
3.1568	0.02007
3.1584	0.02044
3.16	0.02044
3.1616	0.0203
3.1632	0.02011
3.1648	0.02019
3.1664	0.01981
3.168	0.01977
3.1696	0.02017
3.1712	0.01971
3.1728	0.01993
3.1744	0.02049
3.176	0.02098
3.1776	0.02098
3.1792	0.02065
3.1808	0.02048
3.1824	0.02044
3.184	0.02007
3.1856	0.02042
3.1872	0.02008
3.1888	0.02018
3.1904	0.02087
3.192	0.02015
3.1936	0.02045
3.1952	0.02044
3.1968	0.02041
[truncated: 35,498 more rows]
