# Supplementary material for: Large-area, self-healing block copolymer membranes for energy conversion
Source: Nature. 2024 Jun 5;630(8018):866–71. doi: 10.1038/s41586-024-07481-2 (PMC11208134; doi:10.1038/s41586-024-07481-2)
Supplement: Supplementary file 5 — Source Data Fig. 4 [file 41586_2024_7481_MOESM5_ESM.xlsx]

## Sheet: B
VM	0		VM	0.02		VM	0.05		VM	0.1		VM	0.15
V (mV)	I (nA)		V (mV)	I (nA)		V (mV)	I (nA)		V (mV)	I (nA)		V (mV)	I (nA)
-450.098	-0.05359		-449.023	-0.05386		-450.098	-0.12899		-450.098	-0.18626		450.098	1.74062
-425.122	-0.05015		-424.048	-0.05162		-425.122	-0.11687		-425.122	-0.1691		425.122	1.32279
-400.146	-0.04695		-399.072	-0.04895		-400.146	-0.10595		-400.146	-0.15415		400.146	0.99707
-375.171	-0.04371		-374.097	-0.04634		-375.171	-0.09624		-375.171	-0.14082		375.171	0.7559
-350.195	-0.04079		-349.121	-0.04368		-350.195	-0.08746		-350.195	-0.12875		350.195	0.58306
-325.22	-0.03777		-324.146	-0.04077		-325.22	-0.07884		-325.22	-0.11713		325.22	0.46071
-300.244	-0.03467		-299.17	-0.03773		-300.244	-0.07222		-300.244	-0.10707		300.244	0.37167
-275.269	-0.03149		-274.194	-0.0347		-275.269	-0.06507		-275.269	-0.0978		275.269	0.29764
-250.293	-0.02844		-249.219	-0.03139		-250.293	-0.05703		-250.293	-0.08821		250.293	0.2402
-225.317	-0.02596		-224.243	-0.02831		-225.317	-0.04649		-225.317	-0.07873		225.317	0.19866
-200.342	-0.02334		-199.268	-0.02452		-200.342	-0.03985		-200.342	-0.06901		200.342	0.16835
-175.366	-0.02072		-174.292	-0.02102		-175.366	-0.03382		-175.366	-0.05896		175.366	0.14076
-150.391	-0.01794		-149.316	-0.01755		-150.391	-0.02736		-150.391	-0.04843		150.391	0.11799
-125.415	-0.01479		-124.341	-0.01412		-125.415	-0.02174		-125.415	-0.03716		125.415	0.09983
-100.439	-0.01129		-99.3652	-0.01061		-100.439	-0.01505		-100.439	-0.025		100.439	0.08304
-75.4639	-0.00918		-74.3896	-0.00705		-75.4639	-0.00723		-75.4639	-0.01126		75.4639	0.06749
-50.4883	-0.00739		-49.4141	-0.00341		-50.4883	0.0005067		-50.4883	0.00327		50.4883	0.05397
-25.5127	-0.00514		-24.4385	0.000520219		-25.5127	0.00977		-25.5127	0.01952		25.5127	0.04172
-0.53711	-0.00331		0.53711	0.00453		-0.53711	0.02024		-0.53711	0.03755		0.53711	0.03063
24.4385	-0.0015		25.5127	0.00816		24.4385	0.03227		24.4385	0.05755		-24.4385	0.01963
49.4141	0.0004773		50.4883	0.01225		49.4141	0.0454		49.4141	0.0802		-49.4141	0.00989
74.3896	0.00214		75.4639	0.01634		74.3896	0.05994		74.3896	0.1044		-74.3896	0.0004076
99.3652	0.00406		100.439	0.02		99.3652	0.07654		99.3652	0.13235		-99.3652	-0.00887
124.341	0.00598		125.415	0.02405		124.341	0.09511		124.341	0.16123		-124.341	-0.01782
149.316	0.0078		150.391	0.02819		149.316	0.11645		149.316	0.18865		-149.316	-0.02635
174.292	0.00925		175.366	0.03238		174.292	0.14101		174.292	0.22374		-174.292	-0.0348
199.268	0.01122		200.342	0.03693		199.268	0.16845		199.268	0.26152		-199.268	-0.04306
224.243	0.01314		225.317	0.04183		224.243	0.19895		224.243	0.29809		-224.243	-0.05171
249.219	0.01508		250.293	0.04684		249.219	0.23271		249.219	0.33775		-249.219	-0.06133
274.194	0.01691		275.269	0.05181		274.194	0.27085		274.194	0.37975		-274.194	-0.07213
299.17	0.01396		300.244	0.05733		299.17	0.31214		299.17	0.42925		-299.17	-0.08298
324.146	0.01556		325.22	0.06279		324.146	0.35492		324.146	0.49133		-324.146	-0.0939
349.121	0.01744		350.195	0.06865		349.121	0.39768		349.121	0.56199		-349.121	-0.10459
374.097	0.01927		375.171	0.07442		374.097	0.44122		374.097	0.6263		-374.097	-0.11579
399.072	0.02117		400.146	0.0803		399.072	0.53029		399.072	0.70467		-399.072	-0.14375
424.048	0.02308		425.122	0.08608		424.048	0.5938		424.048	0.80709		-424.048	-0.16019
449.023	0.02559		450.098	0.09183		449.023	0.64378		449.023	0.88586		-449.023	-0.17366

## Sheet: C
%VM	I0 (nA)
0	-3.00008
2	4.50008
5	19.9998
10	37.5
15	30.6002

## Sheet: D
n membr	forming (mV)	Breaking (mV)
0	2	3
1	64	71
2	106	121
3	161	178
4	223
